# Supplementary material for: The NS2B-PP1α-eIF2α axis: Inhibiting stress granule formation and Boosting Zika virus replication
Source: PLoS Pathog. 2024 Jun 27;20(6):e1012355. doi: 10.1371/journal.ppat.1012355 (PMC11236161; doi:10.1371/journal.ppat.1012355)
Supplement: S1 Data — (XLSX) [file ppat.1012355.s008.xlsx]

## Sheet: Sheet1
	Fig.1B	% of cells with SGs
		ZIKV	0h (A)	12h (B)	24h (C)	36h (D)	P value summary
		1	0.00666667	0.0533333	0.0133333	0.0533333	A:B n.s.
		2	0.02	0.02	0.0333333	0.0266667	A:C n.s.
		3	0	0.0733333	0.08	0.02	A:D n.s.
	Fig.1D	% of cells with SGs
		ZIKV+As	0h (A)	12h (B)	24h (C)	36h (D)	P value summary
		1	1	1	0.38	0.08	A:B n.s.
		2	0.98	0.9867	0.2067	0.1267	A:C ***
		3	1	1	0.44	0.3	A:D ***
	Fig.1F	% of cells with SGs
			As	ZIKV+As	DTT	ZIKV+DTT	PIC	ZIKV+PIC
		1	0.97	0.14	0.89	0.19	0.84	0.14
		2	0.98	0.21	0.71	0.33	0.69	0.09
		3	1	0.08	0.79	0.28	0.75	0.23
		P value summary		***		**		***
	Fig.1G	the relative intensity ratio of p-eIF2α to eIF2α.
		12h		24h		36h
	As+	Mock	ZIKV	Mock	ZIKV	Mock	ZIKV
	1	1.30873	1.26273	1.56141	0.348851	0.79279	0.113647
	2	1.13645	0.815664	1.10429	0.132438	1.949	0.397104
	3	1.35159	0.828329	1.92185	0.285976	1.9849	0.288169
	P value summary		n.s.		**		*
	Fig.1H	the relative intensity ratio of p-eIF2α to eIF2α.
		As	ZIKV+As
	1	1.20733	0.367267
	2	0.974099	0.370671
	3	1.15179	0.368132
	P value summary		***
	Fig.1I	the relative intensity ratio of p-eIF2α to eIF2α.
		DTT	ZIKV+DTT
	1	0.920027	0.500314
	2	1.34455	0.638891
	3	1.0059	0.537822
	P value summary		*
	Fig.1J	the relative intensity ratio of p-eIF2α to eIF2α.
		PIC	ZIKV+PIC
	1	1.32183	0.616038
	2	1.26354	0.458164
	3	1.27484	0.151098
	P value summary		**
	Fig.1L	% of cells with SGs
		As+	Vector (A)	NS2A (B)	NS2B (C)	NS4B (D)	P value summary
		1	1	0.02	0.025	0.084	A:B ***
		2	0.98	0.015	0.031	0.126	A:C ***
		3	0.99	0	0.033	0.04	A:D ***
	Fig.1M	% of cells with SGs
		DTT+	Vector (A)	NS2A (B)	NS2B (C)	NS4B (D)	P value summary
		1	0.85	0.2	0	0.14	A:B **
		2	0.98	0.21	0.14	0.21	A:C ***
		3	0.76	0.03	0.09	0.08	A:D ***
	Fig.1N	% of cells with SGs
		PIC+	Vector (A)	NS2A (B)	NS2B (C)	NS4B (D)	P value summary
		1	0.71	0.07	0.05	0.69	A:B **
		2	0.89	0.22	0.02	0.85	A:C ***
		3	0.74	0.28	0.17	0.78	A:D n.s.
	Fig.1O	the relative intensity ratio of p-eIF2α to eIF2α.
	As+	Vector (A)	NS2A (B)	NS2B (C)	NS4B (D)	P value summary
	1	1.94651	1.16484	0.287421	0.680409	A:B n.s.
	2	1.53427	1.01206	0.670985	1.19793	A:C **
	3	1.81566	1.69453	0.296448	1.43067	A:D n.s.
	Fig.1P	the relative intensity ratio of p-eIF2α to eIF2α.
		DTT	ZIKV+DTT
	1	1.25222	0.687538
	2	0.812077	0.26931
	3	1.24935	0.580348
	P value summary		*
	Fig.1Q	the relative intensity ratio of p-eIF2α to eIF2α.
		PIC	ZIKV+PIC
	1	1.20421	0.225625
	2	2.17503	0.475009
	3	1.25222	0.687539
	P value summary		*
	Fig.2H	% of cells with SGs
			WT	PP1αKO
		As+	Flag-NS2B	Flag-NS2B
		1	0.0867	0.82
		2	0.2067	0.94
		3	0.12	0.8267
		P value summary		***
	Fig.2K	% of cells with SGs
			WT	PP1αKO
		As+	ZIKV	ZIKV
		1	0.2733	0.5667
		2	0.0933	0.6467
		3	0.2467	0.7667
		P value summary		**
	Fig.3G	the relative content of PP1α
		PP1α (A)	PP1α+eIF2α (B)	PP1α+eIF2α+NS2B (C)	PP1α+eIF2α+NS2BV35A (D)	P value summary
	1	1	1.2495	2.67103	0.391156	B:C *
	2	1	1.06026	1.56615	0.16461	B:D n.s.
	3	1	1.18084	2.46552	1.50757
	Fig.3H	the relative content of eIF2α
		eIF2α (A)	eIF2α+PP1α (B)	eIF2α+PP1α+NS2B (C)	eIF2α+PP1α+NS2BV35A (D)	P value summary
	1	1	1.16858	1.89355	0.673128	B:C *
	2	1	1.18765	1.89898	0.641153	B:D n.s.
	3	1	0.594247	2.46338	0.760833
	Fig.3N	% of cells with SGs
			WT	GADD34KO
		As+	Flag-NS2B	Flag-NS2B
		1	0.11	0.14
		2	0.07	0.17
		3	0.13	0.05
		P value summary		n.s.
	Fig.3Q	% of cells with SGs
			WT	GADD34KO
		As+	ZIKV	ZIKV
		1	0.15	0.25
		2	0.07	0.35
		3	0.27	0.24
		P value summary		n.s.
	Fig.5A	the relative content of ZIKV-E
	A549	ZIKV+	Vector (A)	HA-PP1α 0.1ug (B)	HA-PP1α 0.2ug (C)	HA-PP1α 0.4ug (D)	P value summary
		1	0.901768	1.15406	0.739369	0.31918	A:B n.s.
		2	0.914493	0.874735	0.70603	0.398198	A:C **
		3	1.01574	0.961633	0.785697	0.45691	A:D ***
	Fig.5B	the relative content of ZIKV-E
	Hela	ZIKV+	Vector (A)	HA-PP1α 0.1ug (B)	HA-PP1α 0.2ug (C)	HA-PP1α 0.4ug (D)	P value summary
		1	1.05829	0.970004	0.758441	0.220684	A:B n.s.
		2	1.07225	0.859565	0.924881	0.542528	A:C *
		3	1.30658	1.30802	0.869484	0.357022	A:D **
	Fig.5D	TCID50/ml(log10)
		ZIKV+	WT (A)	PP1αKO (B)	PP1αKO+HA-PP1α (C)	P value summary
		1	4.5	5.67	4.25	A:B **
		2	4.8	5.4	3.6	A:C *
		3	4.75	5.57	3.8
	Fig.5E	Relative luciferase activity
			A	B	C	D	E	P value summary
		PIC	-	+	+	+	+	A:B ***
		HA-PP1α	0	0	62.5ng	125ng	250ng	B:C *
		1	0.4302	12.5629	15.2887	18.8505	22.818	B:D ***
		2	0.473757	13.0836	15.7536	18.6997	23.3189	B:E ***
		3	0.409517	12.6573	13.8468	18.1565	24.3663
	Fig.5G	TCID50/ml(log10)
			A	B	C	D
		ZIKV+	Vector	HA-PP1α 0.1ug	HA-PP1α 0.2ug	HA-PP1α 0.4ug	P value summary
		1	4.67	5.4	5.5	5.5	A:B *
		2	4.33	5.429	5.6	6.2	A:C *
		3	5	5.25	5.4	6.25	A:D *
	Fig.5H	the relative content of ZIKV-E.
		ZIKV+	Vero-WT	PP1αKOmix
		1	1.29681	0.640001
		2	1.47796	0.62267
		3	1.12017	0.782474
		4	0.926702	0.677881
		P value summary		**
	Fig.5I	the relative content of ZIKV-E.
			A	B	C	D	P value summary
		ZIKV+	Vero-WT	Vero-WT+HA-PP1α	PP1αKOmix	PP1αKOmix+HA-PP1α	A:B *
		1	1.01166	1.3043	0.394087	0.823456	A:C **
		2	0.83698	1.5669	0.430582	1.54156	C:D *
		3	0.872307	1.31881	0.610447	1.70591
	Fig.5J	the relative content of ZIKV-E.
			A	B	C	D	P value summary
		ZIKV+	MEF-WT	MEF-WT+HA-PP1α	MEF-RIG-IKO	MEF-RIG-IKO+HA-PP1α	A:B **
		1	0.473804	0.0516295	0.943248	1.48185	A:C *
		2	0.720709	0.100333	1.06809	1.31204	C:D *
		3	0.666407	0.098252	1.16138	1.59952	B:D ***
	Fig.5K	Relative luciferase activity
	A549		A	B	C	D	P value summary
		RIG-I(2CARD)	-	+	+	+	A:B ***
		NS2B	0	0	0.5ug	1.5ug	B:C ***
		1	0.0329	11.3714	3.7245	1.8669	B:D ***
		2	0.0317	11.6502	3.6682	1.8901
		3	0.0252	14.3522	4.0744	2.4423
	Fig.5L	Relative luciferase activity
	293T		A	B	C	D	P value summary
		RIG-I(2CARD)	-	+	+	+	A:B ***
		NS2B	0	0	0.5ug	1.5ug	B:C ***
		1	0.5651	59.0026	7.3871	2.3141	B:D ***
		2	0.5458	61.6342	6.1496	2.2254
		3	0.5376	56.8306	7.8519	2.2295
	Fig.5M	Relative luciferase activity
	293T		A	B	C	D	P value summary
		RIG-I(2CARD)	-	+	+	+	A:B ***
		NS2BV35A	0	0	0.5ug	1.5ug	B:C ***
		1	0.3464	34.3374	2.8326	0.6648	B:D ***
		2	0.3595	33.6415	2.5761	0.6312
		3	0.2941	33.0241	3.3331	1.1289
		4	0.3086	42.1101	3.8142	1.2506
	Fig.5N	Relative luciferase activity
	293T-PP1αKO		A	B	C	D	P value summary
		RIG-I(2CARD)	-	+	+	+	A:B ***
		NS2B	0	0	0.5ug	1.5ug	B:C **
		1	0.0561	42.3699	14.5406	7.2654	B:D **
		2	0.0363	29.5935	11.0254	5.2997
		3	0.0289	37.713	15.9763	3.8539
	Fig.6B	% of cells with SGs						F	P value summary
			A	B	C	D	E	ZIKV-NS2B	A:B **
		As+	Vector	DENV-NS2B	JEV-NS2B	WNV-NS2B	YFV-NS2B	0.0435	A:C **
		1	0.999	0.60395	0.564	0.2509	0.525	0.099	A:D ***
		2	0.995	0.54035	0.5389	0.2977	0.6806	0.081	A:E ***
		3	0.9975	0.69675	0.4717	0.3873	0.688		A:F ***
	Fig.7A	TCID50/ml(log10)
			ZIKV-NS2BWT			ZIKV-NS2BV35A
			1	2	3	1	2	3
		1dpi	4.7	4.63	4.56	3.21	3.245	3.14
		2dpi	5.21	5.245	5.28	3.49	3.56	3.49
		3dpi	4.2	5.35	5.535	3.7	3.63	3.63
		4dpi	5.56	5.56	5.525	4.21	4.175	4.175
		5dpi	5.56	5.7	5.63	4.35	4.35	4.35
		6dpi	5.35	5.42	5.42	4.28	4.315	4.315
		7dpi	5.21	5.175	5.28	3.7	3.84	3.84
	Fig.7E	% of cells with SGs
	Hela	As+	ZIKV-NS2BWT	ZIKV-NS2BV35A
		1	0.2933	0.667
		2	0.187	0.533
		3	0.307	0.607
		P value summary		**
	Fig.7G	% of cells with SGs
	Hela-PP1αKO	As+	ZIKV-NS2BWT	ZIKV-NS2BV35A
		1	0.64	0.56
		2	0.62	0.7133
		3	0.54	0.7533
		P value summary		n.s.
	Fig.7H	TCID50/ml(log10)
			A	B	C	D	P value summary
			Vero-WT	Vero-WT	Vero-PP1αKOmix	Vero-PP1αKOmix	A:B **
			ZIKV-NS2BWT	ZIKV-NS2BV35A	ZIKV-NS2BWT	ZIKV-NS2BV35A	A:C **
		1	4.67	2.57	3.67	2.8	C:D n.s.
		2	5	3.14	4	3.5
		3	4.57	3.5	3.8	3.57
	Fig.7L	ZIKV-E/GAPDH mRNA ratio
			A	B	C	D	E	F	P value summary
			4dpi			8dpi			A:B ****
			Mock	ZIKV-NS2BWT	ZIKV-NS2BV35A	Mock	ZIKV-NS2BWT	ZIKV-NS2BV35A	A:C ****
		1	0	0.1188	0.02658	0	0.154266	0.0688937	B:C ****
		2	0	0.115836	0.0278808	0	0.1529	0.0533763	D:E ****
		3	0	0.116348	0.028325	0	0.153605	0.0566307	D:F ***
									E:F ****
	Fig.7N	Organoid area (mm2)
			A	B	C	D	E	F	P value summary
			4dpi			8dpi			A:B *
			Mock	ZIKV-NS2BWT	ZIKV-NS2BV35A	Mock	ZIKV-NS2BWT	ZIKV-NS2BV35A	A:C n.s.
		1	1.817	1.0225	1.19825	2.34675	0.8115	2.214	B:C n.s.
		2	1.276	1.1775	1.43775	2.30025	0.98425	1.9915	D:E ****
		3	1.932	1.0415	1.391	2.542	0.9955	1.35675	D:F **
		4	1.49225	1.66525	1.65375	2.763	0.787	1.7805	E:F ***
		5	1.96425	1.377	1.6865	2.9565	1.01075	1.50375
	Fig.7O	SOX1/GAPDH mRNA ratio
			A	B	C	D	E	F	P value summary
			4dpi			8dpi			A:B ***
			Mock	ZIKV-NS2BWT	ZIKV-NS2BV35A	Mock	ZIKV-NS2BWT	ZIKV-NS2BV35A	A:C ***
		1	0.00124261	0.000577995	0.000817	0.002743	0.000736	0.001614	B:C ***
		2	0.00141027	0.000589311	0.000862	0.002533	0.000655	0.001744	D:E ****
		3	0.00131108	0.000520336	0.000829	0.002754	0.000702	0.001549	D:F ***
									E:F ***
	Fig.7P	SOX2/GAPDH mRNA ratio
			A	B	C	D	E	F	P value summary
			4dpi			8dpi			A:B **
			Mock	ZIKV-NS2BWT	ZIKV-NS2BV35A	Mock	ZIKV-NS2BWT	ZIKV-NS2BV35A	A:C **
		1	0.020891	0.0119729	0.0149443	0.0242158	0.00667067	0.0169521	B:C **
		2	0.0185522	0.0116367	0.0160829	0.0242619	0.0058435	0.0181574	D:E ***
		3	0.0193704	0.0132911	0.016436	0.0293178	0.00342974	0.0163039	D:F **
									E:F ***
	Fig.7R	VZ-like area (mm2)
			A	B	C	P value summary
			Mock	ZIKV-NS2BWT	ZIKV-NS2BV35A	A:B ****
		1	0.045	0.000989	0.003729	A:C ****
		2	0.029	0.000991	0.003271	B:C ****
		3	0.068	0.001	0.004135
		4	0.059	0.000749	0.005
		5	0.072	0.000999	0.006
		6	0.037	0.000862	0.006031
	S1B. Fig	% of cells with SGs
			eIF4E		eIF4G1		PABP1
			Mock	ZIKV	Mock	ZIKV	Mock	ZIKV
		1	0.07	0.08	0.03	0.11	0.05	0.05
		2	0	0.04	0	0.04	0.01	0.04
		3	0.03	0.06	0.02	0.05	0.04	0.07
		P value summary		n.s.		n.s.		n.s.
	S1D. Fig	% of cells with SGs
			eIF4E		eIF4G1		PABP1
		As+	Mock	ZIKV	Mock	ZIKV	Mock	ZIKV
		1	1	0.1	0.99	0.24	0.99	0.06
		2	0.98	0.15	0.96	0.19	1	0.24
		3	1	0.18	1	0.21	0.97	0.19
		P value summary		***		***		***
	S1F. Fig	% of cells with SGs
	A549		Mock	ZIKV
		1	0.09	0.03
		2	0.07	0.13
		3	0.07	0.05
		P value summary		n.s.
	S1H. Fig	% of cells with SGs
	A549	As+	Mock	ZIKV
		1	0.97	0.34
		2	0.99	0.16
		3	1	0.29
		P value summary		***
	S3F. Fig	% of cells with SGs
			A	B	C	D	E	F	G	P value summary
		As+	Vector	Flag-NS2B	Flag-NS2BΔN1-36	Flag-NS2BΔN1-34	Flag-NS2BVG3536AA	Flag-NS2BV35A	Flag-NS2BG35A	A:B ***
		1	1	0.1	0.98	0.12	0.99	0.78	0.23	A:C n.s.
		2	0.98	0.08	0.92	0.17	0.81	0.94	0.11	A:D ***
		3	0.96	0.1	0.98	0.2	0.82	0.86	0.17	A:E n.s.
										A:F n.s.
										A:G ***
	S5B. Fig	% of cells with SGs
	GADD34KO		A	B	C	D	E	F	P value summary
		As+	Vector	DENV-NS2B	JEV-NS2B	WNV-NS2B	YFV-NS2B	ZIKV-NS2B	A:B **
		1	0.97	0.59	0.67	0.33	0.57	0.1	A:C **
		2	1	0.43	0.47	0.24	0.83	0.02	A:D ***
		3	0.95	0.63	0.59	0.19	0.68	0.11	A:E *
									A:F ***
	S5D. Fig	% of cells with SGs
	PP1αKO		A	B	C	D	E	F	P value summary
		As+	Vector	DENV-NS2B	JEV-NS2B	WNV-NS2B	YFV-NS2B	ZIKV-NS2B	A:B ***
		1	0.9867	0.5267	0.6133	0.9133	0.6667	0.8333	A:C ***
		2	0.94	0.5467	0.5667	0.8333	0.7133	0.9533	A:D n.s.
		3	0.98	0.6067	0.5867	0.94	0.58	0.9267	A:E **
									A:F n.s.
	S6C. Fig	% of cells with SGs
	Vero	As+	ZIKV-NS2BWT	ZIKV-NS2BV35A
		1	0.28	0.6267
		2	0.2	0.4733
		3	0.3133	0.6
		P value summary		**
	S6E. Fig	% of cells with SGs
	Vero-PP1αKOmix	As+	ZIKV-NS2BWT	ZIKV-NS2BV35A
		1	0.327	0.6
		2	0.407	0.493
		3	0.493	0.6667
		P value summary		n.s.
